# Supplementary material for: Insight into the relationship between aryl-hydrocarbon receptor and β-catenin in human colon cancer cells
Source: PLoS One. 2019 Nov 1;14(11):e0224613. doi: 10.1371/journal.pone.0224613 (PMC6824560; doi:10.1371/journal.pone.0224613)
Supplement: S1 File — (XLSX) [file pone.0224613.s006.xlsx]

## Sheet: Fig1A
band#	area	mean	stdev			fold-change
1	4280.13				CT	1
2	4684.58	4482.36	285.987		MC1	1.75373
3	8865.71				MC3	1.74491
4	6855.98	7860.85	1421.09		BNF	2.59601
5	8179.39				Ind	2.82306
6	7463.21	7821.3	506.416
7	11472.9
8	11799.6	11636.3	231.034
9	11299.2
10	14008.7	12654	1915.86

## Sheet: Fig1B
band#	area1	area2	mean	stdev	fold-change			cytosol	fold-change
1	9071.42	10258.6	9665.02	839.481	1			CT	1
2	10682.1	14465.3	12573.7	2675.14	1.30095			MC1	1.30095
3	8397.88	9987.76	9192.82	1124.21	0.951143			MC3	0.951143
4	9908.37	13406.4	11657.4	2473.47	1.20614			BNF1	1.20614
5	8579.66	13309.3	10944.5	3344.35	1.13238			BNF3	1.13238
6	5621.69	3737.6	4679.65	1332.25	0.484184		nucler	CT	0.484184
7	6885.64	9315.14	8100.39	1717.92	0.838114			MC1	0.838114
8	7252.86	12052.7	9652.79	3394.01	0.998734			MC3	0.998734
9	7303.23	11203.5	9253.37	2757.92	0.957408			BNF1	0.957408
10	5334.5	6534.02	5934.26	848.189	0.613993			BNF3	0.613993

## Sheet: Fig2B
Vol.									Mean
	LS174T	WiDr	Caco-2	HCT116	SW480	DLD-1					LS174T	WiDr	Caco-2	HCT116	SW480	DLD-1
Lane1	14737.8	15129.4	5157.5	4181.17	4722.84	5544.96			CHX-	CT	1	1	1	1	1	1
Lane2	14977.9	14821	4868.96	4297.26	4379.67	3741.5				3MC	1.06554	0.928936	1.07505	1.02249	1.16878	0.941067
Lane3	12016.2	13223.4	3662.84	3912.67	3399.26	2909.08			CHX+	CT	0.865115	0.785557	0.72524	0.928565	0.825299	0.60408
Lane4	11742	13325.7	4100.96	3623.55	3215.53	2486.89				3MC	0.815684	0.77829	0.758019	0.906701	0.826469	0.585838
Lane1	10534.4	7962.29	5237.4	6374.81	5630.76	4675.47
Lane2	11743.7	6992.92	6316.52	6484.59	7940.59	5645.05
Lane3	9637.94	5550.48	3877.15	5873.42	5241.4	3195.79
Lane4	8792.48	5380.91	3775.6	6035.47	5473.61	3381.21
vs Lane1
	LS174T	WiDr	Caco-2	HCT116	SW480	DLD-1
Lane1	1	1	1	1	1	1
Lane2	1.01629	0.979617	0.944055	1.02776	0.927338	0.674756
Lane3	0.815327	0.874018	0.710197	0.935782	0.719748	0.524635
Lane4	0.796722	0.880781	0.795146	0.866634	0.680846	0.448496
Lane1	1	1	1	1	1	1
Lane2	1.1148	0.878256	1.20604	1.01722	1.41022	1.20738
Lane3	0.914903	0.697096	0.740283	0.921348	0.930851	0.683524
Lane4	0.834646	0.675799	0.720893	0.946768	0.972091	0.723181

## Sheet: Fig3A
NAME	RLU1	RLU2		mean	stdev	t-test(p)		mean	stdev	ttest-p
SAMPLE1	30715	1120814	0.0274042				CT/TOP	0.0264813	0.00324097
SAMPLE2	44930	1540771	0.0291607				CT/FOP	0.061601	0.0047069	0.000441139
SAMPLE3	28157	1230693	0.022879	0.0264813	0.00324097		S37/TOP	0.00603301	0.000756633
SAMPLE4	6402	977201	0.00655136				S37/FOP	0.00627181	0.00034837	0.645552
SAMPLE5	7203	1128482	0.00638291
SAMPLE6	5437	1052712	0.00516476	0.00603301	0.000756633	0.000220569
SAMPLE7	88318	1538067	0.0574214
SAMPLE8	90219	1352616	0.0666996
SAMPLE9	81486	1342840	0.0606818	0.061601	0.0047069
SAMPLE10	8706	1312631	0.00663248
SAMPLE11	8357	1338028	0.00624576
SAMPLE12	5598	942868	0.0059372	0.00627181	0.00034837	0.645552
SAMPLE13	16	22	0.727273
SAMPLE14	1325541	1052631	1.25926
SAMPLE15	1625292	1578947	1.02935
SAMPLE16	2005530	1042695	1.92341	1.40401	0.464272
SAMPLE17	1605793	1421053	1.13
SAMPLE18	1475716	1579544	0.934267
SAMPLE19	1699753	1026306	1.65619	1.24015	0.373351
SAMPLE20	2133667	1121052	1.90327
SAMPLE21	1904184	1315789	1.44718
SAMPLE22	1839342	1496768	1.22888	1.52644	0.344114
SAMPLE23	2047664	1988403	1.0298
SAMPLE24	1913272	1787948	1.07009
SAMPLE25	1281355	1496928	0.85599	0.985296	0.11378
SAMPLE26	1098354	1704860	0.644249
SAMPLE27	1123163	2266728	0.4955
SAMPLE28	1434921	1468228	0.977315	0.705688	0.246713
SAMPLE29	1548164	1546965	1.00078
SAMPLE30	1476640	2127927	0.693934

## Sheet: Fig3B
	RLU1	RLU2	ratio	TOP/FOP	average	STDEV	t-test(p)
SAMPLE7	14229	270673	0.052569	10.8123
SAMPLE8	12198	259043	0.0470887	10.8911						mean	STDEV
SAMPLE9	11585	262737	0.0440935	13.0609	11.5881	1.27608			DMSO	11.5881	1.27608
SAMPLE10	1316	257629	0.00510812		11.7473				3MC	13.0518	0.749767
SAMPLE11	1120	270398	0.00414204						BNF	10.6745	1.38865
SAMPLE12	887	265291	0.0033435						I3C	11.942	0.593774
SAMPLE13	26309	339775	0.0774307	13.2216					Ind	11.4147	0.966727
SAMPLE14	25276	398056	0.0634986	13.7021
SAMPLE15	17705	315844	0.0560562	12.2317	13.0518	0.749767	0.331783
SAMPLE16	1087	185609	0.0058564
SAMPLE17	1165	251390	0.00463423
SAMPLE18	1203	262499	0.00458287
SAMPLE19	26417	403477	0.0654734	9.08218
SAMPLE20	32409	397503	0.0815315	11.3068
SAMPLE21	25864	458572	0.0564012	11.6344	10.6745	1.38865	0.30612
SAMPLE22	1586	220003	0.00720899		10.7168	1.4
SAMPLE23	1858	257668	0.00721083
SAMPLE24	1723	355419	0.0048478
SAMPLE25	16349	306287	0.053378	12.5505
SAMPLE26	16356	308043	0.0530965	11.9114
SAMPLE27	14065	243914	0.0576638	11.3642	11.942	0.593774	0.767309
SAMPLE28	1102	259108	0.00425305		11.803	0.465
SAMPLE29	1219	273465	0.00445761
SAMPLE30	1154	227426	0.00507418
SAMPLE31	13682	258178	0.0529944	12.0502
SAMPLE32	14770	282413	0.0522993	11.8917
SAMPLE33	11833	261889	0.0451833	10.3022	11.4147	0.966727	0.905718
SAMPLE34	1188	270135	0.0043978		11.4344	0.86
SAMPLE35	1067	242613	0.00439795
SAMPLE36	1109	252862	0.00438579

## Sheet: Fig3C
	RLU1	RLU2	ratio	TOP/FOP	average	STDEV	t-test(p)
SAMPLE1	19884	97968	0.202964	5.08557
SAMPLE2	14457	82047	0.176204	5.45306						mean	STDEV			277	125
SAMPLE3	14703	80165	0.183409	4.19209	4.91024	0.648508			DMSO	4.91024	0.648508			109	28	4.91877	0.631769
SAMPLE4	3576	89602	0.0399098		11.7473				3MC	5.79244	0.436249			128	19	5.77617	0.4287
SAMPLE5	1807	55922	0.0323129						BNF	11.1565	0.74003			246	37	11.1011	0.834838
SAMPLE6	3554	81232	0.0437512						I3C	5.71644	0.106825			127	5	5.73105	0.112816
SAMPLE7	18760	100620	0.186444	6.09638					Ind	5.83295	0.647027			127	35	5.73105	0.789711
SAMPLE8	13553	74429	0.182093	5.98837
SAMPLE9	14351	107925	0.132972	5.29258	5.79244	0.436249	0.12225
SAMPLE10	1703	55685	0.0305827
SAMPLE11	2217	72909	0.0304078
SAMPLE12	2053	81714	0.0251242
SAMPLE13	28730	98725	0.29101	10.3427
SAMPLE14	32055	97180	0.329852	11.7891	11.1011	0.834838
SAMPLE15	28695	76062	0.377258	11.3377	11.1565	0.74003	0.000414615
SAMPLE16	1746	62054	0.0281368
SAMPLE17	1388	49608	0.0279794
SAMPLE18	1363	40962	0.0332747
SAMPLE19	10141	88765	0.114245	5.82271
SAMPLE20	7855	68035	0.115455	5.60907	5.73105	0.112816
SAMPLE21	9162	70749	0.1295	5.71754	5.71644	0.106825	0.100821
SAMPLE22	1739	88631	0.0196207		11.803	0.465
SAMPLE23	1357	65926	0.0205837
SAMPLE24	1803	79604	0.0226496
SAMPLE25	9246	83643	0.110541	6.17652
SAMPLE26	6833	64409	0.106088	5.0866	5.73105	0.789711
SAMPLE27	8456	97845	0.0864224	6.23571	5.83295	0.647027	0.773655
SAMPLE28	1291	72135	0.017897		11.4344	0.86
SAMPLE29	1723	82613	0.0208563
SAMPLE30	1287	92862	0.0138593

## Sheet: Fig3D
	RLU1	RLU2	ratio	TOP/FOP	average	STDEV	t-test(p)
SAMPLE3	14250	751230	0.0189689	5.0926
SAMPLE4	17762	758748	0.0234096	6.42766						mean	STDEV			277	125
SAMPLE5	12916	710240	0.0181854	4.72534	5.4152	0.895839			DMSO	5.4152	0.895839			109	28	4.91877	0.631769
SAMPLE6	2598	697488	0.0037248						3MC	9.30545	0.553849	0.00306518		128	19	5.77617	0.4287
SAMPLE7	2584	709498	0.00364201						BNF	6.60656	1.077	0.214745		246	37	11.1011	0.834838
SAMPLE8	2566	666756	0.00384848						I3C	7.25796	0.426376	0.0323708		127	5	5.73105	0.112816
SAMPLE9	22056	1609318	0.0137052	9.58709					Ind	7.50277	1.01109	0.0554213		127	35	5.73105	0.789711
SAMPLE10	21348	1596159	0.0133746	9.66188
SAMPLE11	23182	1728942	0.0134082	8.66738	9.30545	0.553849	0.00306518
SAMPLE12	2300	1608902	0.00142955
SAMPLE13	2177	1572675	0.00138427
SAMPLE14	2545	1645148	0.00154697
SAMPLE15	11912	1833806	0.00649578	6.2571
SAMPLE16	13457	1601558	0.00840244	7.81489
SAMPLE17	10774	1688633	0.00638031	5.74768	6.60656	1.077	0.214745
SAMPLE18	1738	1674138	0.00103815
SAMPLE19	1982	1843406	0.00107518
SAMPLE20	1786	1608912	0.00111007
SAMPLE21	17594	1608912	0.0109353	7.7444
SAMPLE22	16236	2006159	0.00809308	6.94899
SAMPLE23	17746	1832117	0.00968606	7.08047	7.25796	0.426376	0.0323708
SAMPLE24	2409	1706053	0.00141203
SAMPLE25	2414	2072742	0.00116464
SAMPLE26	2708	1979537	0.001368
SAMPLE27	16417	1783127	0.00920686	7.09987
SAMPLE28	18970	1726893	0.010985	8.65319
SAMPLE29	17193	2006901	0.00856694	6.75525	7.50277	1.01109	0.0554213
SAMPLE30	2216	1708869	0.00129676
SAMPLE31	2341	1844064	0.00126948
SAMPLE32	2392	1886152	0.00126819

## Sheet: Fig4A
	RLU1	RLU2	ratio	mean	stdev	t-test
SAMPLE3	5685	976892	0.00581948									4.5	22.5		99.9995
SAMPLE4	2057	1168484	0.0017604					mean	stdev	t-test		3.62	18.1
SAMPLE5	3731	936716	0.00398306	0.00385431	0.0020326		1	0.00385431	0.0020326
SAMPLE6	139876	929734	0.150447				2	0.156448	0.00753371	2.26608e-06
SAMPLE7	140871	914777	0.153995				3	0.181001	0.0121431	7.69523e-06
SAMPLE8	148670	901560	0.164903	0.156448	0.00753371	2.26608e-06	4	0.100589	0.0103875	4.65332e-05
SAMPLE9	163331	935645	0.174565				5	0.0043567	0.000111424	0.345526
SAMPLE10	181046	928407	0.195007				6	0.0083263	0.00348293
SAMPLE11	158421	913457	0.17343	0.181001	0.0121431	7.69523e-06	7	0.03961	0.00441243	0.000323929
SAMPLE12	103212	926209	0.111435				8	0.0326151	0.00563107	0.00157208
SAMPLE13	81919	902885	0.0907303				9	0.0606675	0.0112154	0.000757954
SAMPLE14	94348	947245	0.0996025	0.100589	0.0103875	4.65332e-05	10	0.00460844	0.00134468	0.0798252
SAMPLE15	3991	929844	0.00429212				11	0.0021822	0.000440502
SAMPLE16	3996	930901	0.00429262				12	0.00152927	0.000365697	0.0597198
SAMPLE17	4260	949757	0.00448536	0.0043567	0.000111424	0.345526	13	0.00140432	0.000597906	0.07192
SAMPLE18	10317	1606132	0.00642351				14	0.00247143	0.000361952	0.214597
SAMPLE19	14580	1180936	0.0123461				15	0.00221625	0.000613526	0.470754
SAMPLE20	8765	1411601	0.00620926	0.0083263	0.00348293
SAMPLE21	55308	1240576	0.0445825
SAMPLE22	46954	1232849	0.0380858
SAMPLE23	39874	1102654	0.0361618	0.03961	0.00441243	0.000323929
SAMPLE24	28607	1091450	0.0262101
SAMPLE25	37664	1080822	0.0348476
SAMPLE26	87901	2389418	0.0367876	0.0326151	0.00563107	0.00157208
SAMPLE27	81670	1353707	0.0603306
SAMPLE28	68994	1390327	0.0496243
SAMPLE29	90689	1258740	0.0720474	0.0606675	0.0112154	0.000757954
SAMPLE30	6188	1298507	0.00476547
SAMPLE31	6748	1150024	0.0058677
SAMPLE32	6199	1941956	0.00319214	0.00460844	0.00134468	0.0798252
SAMPLE33	756	375762	0.00201191
SAMPLE34	542	292615	0.00185226
SAMPLE35	752	280343	0.00268243	0.0021822	0.000440502
SAMPLE36	330	208277	0.00158443
SAMPLE37	342	300229	0.00113913
SAMPLE38	374	200616	0.00186426	0.00152927	0.000365697	0.0597198
SAMPLE39	303	216503	0.00139952
SAMPLE40	352	435200	0.000808824
SAMPLE41	819	408559	0.00200461	0.00140432	0.000597906	0.07192
SAMPLE42	883	393168	0.00224586
SAMPLE43	830	364114	0.00227951
SAMPLE44	903	312573	0.00288893	0.00247143	0.000361952	0.214597
SAMPLE45	587	266953	0.00219889
SAMPLE46	971	342109	0.00283828
SAMPLE47	508	315216	0.00161159	0.00221625	0.000613526	0.470754

## Sheet: Fig4B
	RLU1	RLU2	ratio			ttest-p			mean	stdev	ttest-p
SAMPLE2	534	28494	0.0187408					CT/DMSO	0.0170985	0.00149962
SAMPLE3	537	32054	0.016753					CT/MC	0.0253468	0.00720822
SAMPLE4	416	26326	0.0158019	0.0170985	0.00149962			CT/BNF	0.0218567	0.00415331
SAMPLE5	599	30626	0.0195585					CT/Ind	0.0149365	0.0050942
SAMPLE6	688	20586	0.0334208					AhR/DMSO	0.0167545	0.00282461
SAMPLE7	733	31785	0.0230612	0.0253468	0.00720822	0.0621587		AhR/MC	0.0148894	0.00280361
SAMPLE8	486	28206	0.0172304					AhR/BNF	0.0147679	0.00647966
SAMPLE9	795	34452	0.0230756					AhR/Ind	0.0136927	0.00615327
SAMPLE10	827	32734	0.0252643	0.0218567	0.00415331	0.0676991		Arnt/DMSO	0.0133746	0.00617667
SAMPLE11	510	27814	0.0183361					Arnt/MC	0.0237733	0.00729162
SAMPLE12	672	38634	0.017394					Arnt/BNF	0.0144127	0.00578745
SAMPLE13	302	33262	0.00907943	0.0149365	0.0050942	0.259798		Arnt/Ind	0.0152679	0.00230268
SAMPLE14	676	35415	0.019088					AhRArnt/DMSO	0.18727	0.0255166
SAMPLE15	261	19171	0.0136143					AhRArnt/MC	0.464563	0.0334431
SAMPLE16	563	32059	0.0175614	0.0167545	0.00282461			AhRArnt/BNF	0.389767	0.0329319
SAMPLE17	471	39599	0.0118942					AhRArnt/Ind	0.472234	0.0212298
SAMPLE18	506	33022	0.0153231
SAMPLE19	695	39826	0.0174509	0.0148894	0.00280361	0.231245
SAMPLE20	340	30269	0.0112326
SAMPLE21	575	25847	0.0222463
SAMPLE22	295	27252	0.0108249	0.0147679	0.00647966	0.325938
SAMPLE23	244	37040	0.00658747
SAMPLE24	676	39196	0.0172467
SAMPLE25	607	35201	0.0172438	0.0136927	0.00615327	0.238618
SAMPLE26	728	35665	0.0204122
SAMPLE27	294	33210	0.00885276
SAMPLE28	358	32968	0.010859	0.0133746	0.00617667
SAMPLE29	791	27070	0.0292205
SAMPLE30	879	33033	0.0266098
SAMPLE31	569	36734	0.0154897	0.0237733	0.00729162	0.0662741
SAMPLE32	336	35495	0.00946612
SAMPLE33	399	30705	0.0129946
SAMPLE34	658	31669	0.0207774	0.0144127	0.00578745	0.421083
SAMPLE35	504	37892	0.013301
SAMPLE36	756	42470	0.0178008
SAMPLE37	449	30540	0.014702	0.0152679	0.00230268	0.322482
SAMPLE38	5120	30018	0.170564
SAMPLE39	7259	33507	0.216641
SAMPLE40	6233	35698	0.174604	0.18727	0.0255166
SAMPLE41	13405	31045	0.431793
SAMPLE42	16871	33834	0.49864
SAMPLE43	9481	20466	0.463256	0.464563	0.0334431	0.000167861
SAMPLE44	6400	18044	0.354689
SAMPLE45	6315	15035	0.42002
SAMPLE46	7603	19268	0.394592	0.389767	0.0329319	0.000544906
SAMPLE47	7538	16549	0.455496
SAMPLE48	6128	12352	0.496114
SAMPLE49	7135	15341	0.465094	0.472234	0.0212298	5.95575e-05

## Sheet: Fig5-AhR-siRNA
band#	area1	area2	average	STDEV			fold-change	STDEV(R)
1	10544	9537	10040.5	712.057	CHX-	DMSO	1	0.0709184
2	9764	8851	9307.5	645.588		3MC	0.926996	0.0642984
3	3123	3821	3472	493.561		Ox AhR 3MC	0.3458	0.049157
4	2774	3264	3019	346.482		Ox AhR	0.300682	0.0345085
5	4720	8061	6390.5	2362.44	CHX+	DMSO	0.636472	0.235291
6	4250	5664	4957	999.849		3MC	0.493701	0.0995816
7	1603	2183	1893	410.122		Ox AhR 3MC	0.188536	0.0408468
8	1243	1941	1592	493.561		Ox AhR	0.158558	0.049157

[truncated: 8 more sheets: Fig5-catenin2, Fig5-AhR-OEx, Fig5-catenin1, Fig6A, Fig6B, Fig7A, Fig7B, Fig7C]
